# Supplementary material for: Exogenous Melatonin Alters Stomatal Regulation in Tomato Seedlings Subjected to Combined Heat and Drought Stress through Mechanisms Distinct from ABA Signaling
Source: Plants (Basel). 2023 Mar 3;12(5):1156. doi: 10.3390/plants12051156 (PMC10005520; doi:10.3390/plants12051156)
Supplement: Supplementary file 1 [file plants-12-01156-s001.zip]

Archive with 1 entries (1 files):
- plants-2234500-supplementary.pdf
